# Supplementary material for: Nickel(ii)-catalyzed enantioselective cyclopropanation of 3-alkenyl-oxindoles with phenyliodonium ylide via free carbene
Source: Chem Sci. 2016 Jan 4;7(4):2717–21. doi: 10.1039/c5sc03658e (PMC5477038; doi:10.1039/c5sc03658e)
Supplement: Supplementary file 2 [file SC-007-C5SC03658E-s002.cif]

# Electronic Supplementary Material (ESI) for Chemical Science.
# This journal is © The Royal Society of Chemistry 2016

####################################################################### 
# 
# This file contains crystal structure data downloaded from the 
# Cambridge Structural Database (CSD) hosted by the Cambridge 
# Crystallographic Data Centre (CCDC).
# 
# Full information about CCDC data access policies and citation 
# guidelines are available at http://www.ccdc.cam.ac.uk/access/V1 
# 
# Audit and citation data items may have been added by the CCDC. 
# Please retain this information to preserve the provenance of 
# this file and to allow appropriate attribution of the data. 
# 
#######################################################################

data_fxm-gj-cat-ao-5
_database_code_depnum_ccdc_archive 'CCDC 1038443'
_audit_update_record             
;
2014-12-09 deposited with the CCDC.
2016-01-20 downloaded from the CCDC.
;
_audit_creation_date             2014-07-31
_audit_creation_method           
;
Olex2 1.2
(compiled 2014.07.22 svn.r2960 for OlexSys, GUI svn.r4862)
;
_shelxl_version_number           2014-1
_chemical_name_common            ?
_chemical_name_systematic        
;
 ?
;
_chemical_formula_moiety         'C25 H25 N O7'
_chemical_formula_sum            'C25 H25 N O7'
_chemical_formula_weight         451.46
_chemical_absolute_configuration ad
_chemical_melting_point          ?
loop_
_atom_type_symbol
_atom_type_description
_atom_type_scat_dispersion_real
_atom_type_scat_dispersion_imag
_atom_type_scat_source
C C 0.0181 0.0091 'International Tables Vol C Tables 4.2.6.8 and 6.1.1.4'
H H 0.0000 0.0000 'International Tables Vol C Tables 4.2.6.8 and 6.1.1.4'
N N 0.0311 0.0180 'International Tables Vol C Tables 4.2.6.8 and 6.1.1.4'
O O 0.0492 0.0322 'International Tables Vol C Tables 4.2.6.8 and 6.1.1.4'

_shelx_space_group_comment       
;
The symmetry employed for this shelxl refinement is uniquely defined
by the following loop, which should always be used as a source of
symmetry information in preference to the above space-group names.
They are only intended as comments.
;
_space_group_crystal_system      monoclinic
_space_group_IT_number           4
_space_group_name_H-M_alt        'P 1 21 1'
_space_group_name_Hall           'P 2yb'
loop_
_space_group_symop_operation_xyz
'x, y, z'
'-x, y+1/2, -z'

_cell_length_a                   9.7670(5)
_cell_length_b                   10.9398(6)
_cell_length_c                   10.9127(6)
_cell_angle_alpha                90
_cell_angle_beta                 94.626(5)
_cell_angle_gamma                90
_cell_volume                     1162.21(10)
_cell_formula_units_Z            2
_cell_measurement_reflns_used    3700
_cell_measurement_temperature    294.26(11)
_cell_measurement_theta_max      72.6100
_cell_measurement_theta_min      4.5110
_shelx_estimated_absorpt_T_max   ?
_shelx_estimated_absorpt_T_min   ?
_exptl_absorpt_coefficient_mu    0.786
_exptl_absorpt_correction_T_max  1.00000
_exptl_absorpt_correction_T_min  0.61842
_exptl_absorpt_correction_type   multi-scan
_exptl_absorpt_process_details   
;
CrysAlisPro, Agilent Technologies,
Version 1.171.37.33 (release 27-03-2014 CrysAlis171 .NET)
(compiled Mar 27 2014,17:12:48)
Empirical absorption correction using spherical harmonics,
 implemented in SCALE3 ABSPACK scaling algorithm.
;
_exptl_crystal_colour            'clear light colourless'
_exptl_crystal_colour_lustre     clear
_exptl_crystal_colour_modifier   light
_exptl_crystal_colour_primary    colourless
_exptl_crystal_density_diffrn    1.290
_exptl_crystal_density_meas      ?
_exptl_crystal_density_method    ?
_exptl_crystal_F_000             476
_exptl_crystal_size_max          1.0
_exptl_crystal_size_mid          0.5
_exptl_crystal_size_min          0.4
_exptl_special_details           
;
 ?
;
_exptl_transmission_factor_max   ?
_exptl_transmission_factor_min   ?
_diffrn_reflns_av_R_equivalents  0.0243
_diffrn_reflns_av_unetI/netI     0.0272
_diffrn_reflns_Laue_measured_fraction_full 0.999
_diffrn_reflns_Laue_measured_fraction_max 0.975
_diffrn_reflns_limit_h_max       12
_diffrn_reflns_limit_h_min       -10
_diffrn_reflns_limit_k_max       8
_diffrn_reflns_limit_k_min       -13
_diffrn_reflns_limit_l_max       12
_diffrn_reflns_limit_l_min       -13
_diffrn_reflns_number            6922
_diffrn_reflns_point_group_measured_fraction_full 0.747
_diffrn_reflns_point_group_measured_fraction_max 0.718
_diffrn_reflns_theta_full        67.684
_diffrn_reflns_theta_max         72.760
_diffrn_reflns_theta_min         4.542
_diffrn_ambient_environment      air
_diffrn_ambient_temperature      294.26(11)
_diffrn_detector                 'CCD plate'
_diffrn_detector_area_resol_mean 15.9595
_diffrn_detector_type            EosS2
_diffrn_measured_fraction_theta_full 0.999
_diffrn_measured_fraction_theta_max 0.975
_diffrn_measurement_details      
;
#__ type_ start__ end____ width___ exp.time_
  1 omega   20.00  104.00   1.0000    1.0000
omega____ theta____ kappa____ phi______ frames
    -       36.2921   57.0000  150.0000 84

#__ type_ start__ end____ width___ exp.time_
  2 omega  -33.00   55.00   1.0000    1.0000
omega____ theta____ kappa____ phi______ frames
    -       36.2921  -38.0000    0.0000 88

#__ type_ start__ end____ width___ exp.time_
  3 omega  -31.00   63.00   1.0000    1.0000
omega____ theta____ kappa____ phi______ frames
    -       36.2921  -77.0000   60.0000 94

#__ type_ start__ end____ width___ exp.time_
  4 omega   10.00  104.00   1.0000    1.0000
omega____ theta____ kappa____ phi______ frames
    -       36.2921   77.0000  -90.0000 94

#__ type_ start__ end____ width___ exp.time_
  5 omega  -31.00   53.00   1.0000    1.0000
omega____ theta____ kappa____ phi______ frames
    -       36.2921  -57.0000  -60.0000 84

#__ type_ start__ end____ width___ exp.time_
  6 omega    1.00   75.00   1.0000    1.0000
omega____ theta____ kappa____ phi______ frames
    -       36.2921  -99.0000  -30.0000 74

#__ type_ start__ end____ width___ exp.time_
  7 omega   23.00   90.00   1.0000    1.0000
omega____ theta____ kappa____ phi______ frames
    -       36.2921 -125.0000  -90.0000 67

#__ type_ start__ end____ width___ exp.time_
  8 omega   38.00   91.00   1.0000    1.0000
omega____ theta____ kappa____ phi______ frames
    -      108.0000  -30.0000    0.0000 53

#__ type_ start__ end____ width___ exp.time_
  9 omega   38.00   91.00   1.0000    1.0000
omega____ theta____ kappa____ phi______ frames
    -      108.0000  -30.0000  -30.0000 53

#__ type_ start__ end____ width___ exp.time_
 10 omega   38.00   91.00   1.0000    1.0000
omega____ theta____ kappa____ phi______ frames
    -      108.0000  -30.0000   60.0000 53

#__ type_ start__ end____ width___ exp.time_
 11 omega   39.00  109.00   1.0000    1.0000
omega____ theta____ kappa____ phi______ frames
    -      108.0000  -94.0000 -180.0000 70

#__ type_ start__ end____ width___ exp.time_
 12 omega   38.00   91.00   1.0000    1.0000
omega____ theta____ kappa____ phi______ frames
    -      108.0000  -30.0000  -60.0000 53

#__ type_ start__ end____ width___ exp.time_
 13 omega   91.00  176.00   1.0000    1.0000
omega____ theta____ kappa____ phi______ frames
    -      108.0000   45.0000  120.0000 85

#__ type_ start__ end____ width___ exp.time_
 14 omega   40.00   98.00   1.0000    1.0000
omega____ theta____ kappa____ phi______ frames
    -      108.0000  -45.0000 -180.0000 58

#__ type_ start__ end____ width___ exp.time_
 15 omega   39.00  109.00   1.0000    1.0000
omega____ theta____ kappa____ phi______ frames
    -      108.0000  -94.0000  120.0000 70

#__ type_ start__ end____ width___ exp.time_
 16 omega   40.00  135.00   1.0000    1.0000
omega____ theta____ kappa____ phi______ frames
    -      108.0000  -77.0000  -30.0000 95

#__ type_ start__ end____ width___ exp.time_
 17 omega   20.00  104.00   1.0000    1.0000
omega____ theta____ kappa____ phi______ frames
    -       36.2921   57.0000   90.0000 84

#__ type_ start__ end____ width___ exp.time_
 18 omega   20.00  104.00   1.0000    1.0000
omega____ theta____ kappa____ phi______ frames
    -       36.2921   57.0000   30.0000 84
;
_diffrn_measurement_device       'four-circle diffractometer'
_diffrn_measurement_device_type  'New Gemini, Dual, Cu at zero, EosS2'
_diffrn_measurement_method       '\w scans'
_diffrn_orient_matrix_UB_11      0.1228742000
_diffrn_orient_matrix_UB_12      0.0351520000
_diffrn_orient_matrix_UB_13      -0.0726010000
_diffrn_orient_matrix_UB_21      0.0913479000
_diffrn_orient_matrix_UB_22      0.0112182000
_diffrn_orient_matrix_UB_23      0.1212517000
_diffrn_orient_matrix_UB_31      0.0395949000
_diffrn_orient_matrix_UB_32      -0.1360272000
_diffrn_orient_matrix_UB_33      -0.0088295000
_diffrn_radiation_monochromator  graphite
_diffrn_radiation_probe          x-ray
_diffrn_radiation_type           CuK\a
_diffrn_radiation_wavelength     1.54184
_diffrn_source                   'Enhance (Cu) X-ray Source'
_reflns_Friedel_coverage         0.396
_reflns_Friedel_fraction_full    0.465
_reflns_Friedel_fraction_max     0.431
_reflns_number_gt                3168
_reflns_number_total             3324
_reflns_odcompleteness_completeness 99.82
_reflns_odcompleteness_iscentric 1
_reflns_odcompleteness_theta     66.97
_reflns_special_details          
;
 Reflections were merged by SHELXL according to the crystal
 class for the calculation of statistics and refinement.
 
 _reflns_Friedel_fraction is defined as the number of unique
 Friedel pairs measured divided by the number that would be
 possible theoretically, ignoring centric projections and
 systematic absences.
;
_reflns_threshold_expression     'I > 2\s(I)'
_computing_cell_refinement       
;
CrysAlisPro, Agilent Technologies,
Version 1.171.37.33 (release 27-03-2014 CrysAlis171 .NET)
(compiled Mar 27 2014,17:12:48)
;
_computing_data_collection       
;
CrysAlisPro, Agilent Technologies,
Version 1.171.37.33 (release 27-03-2014 CrysAlis171 .NET)
(compiled Mar 27 2014,17:12:48)
;
_computing_data_reduction        
;
CrysAlisPro, Agilent Technologies,
Version 1.171.37.33 (release 27-03-2014 CrysAlis171 .NET)
(compiled Mar 27 2014,17:12:48)
;
_computing_molecular_graphics    'Olex2 (Dolomanov et al., 2009)'
_computing_publication_material  'Olex2 (Dolomanov et al., 2009)'
_computing_structure_refinement  'ShelXL (Sheldrick, 2008)'
_computing_structure_solution    'olex2.solve (Bourhis et al., 2013)'
_refine_diff_density_max         0.380
_refine_diff_density_min         -0.541
_refine_diff_density_rms         0.168
_refine_ls_abs_structure_details 
;
 Flack x determined using 889 quotients [(I+)-(I-)]/[(I+)+(I-)]
 (Parsons, Flack and Wagner, Acta Cryst. B69 (2013) 249-259).
;
_refine_ls_abs_structure_Flack   -0.04(19)
_refine_ls_extinction_coef       .
_refine_ls_extinction_method     none
_refine_ls_goodness_of_fit_ref   1.126
_refine_ls_hydrogen_treatment    constr
_refine_ls_matrix_type           full
_refine_ls_number_parameters     303
_refine_ls_number_reflns         3324
_refine_ls_number_restraints     1
_refine_ls_R_factor_all          0.0725
_refine_ls_R_factor_gt           0.0714
_refine_ls_restrained_S_all      1.125
_refine_ls_shift/su_max          0.000
_refine_ls_shift/su_mean         0.000
_refine_ls_structure_factor_coef Fsqd
_refine_ls_weighting_details     
'w=1/[\s^2^(Fo^2^)+(0.1240P)^2^] where P=(Fo^2^+2Fc^2^)/3'
_refine_ls_weighting_scheme      calc
_refine_ls_wR_factor_gt          0.1598
_refine_ls_wR_factor_ref         0.1620
_refine_special_details          
;
 ?
;
_olex2_refinement_description    
;
1. Fixed Uiso
 At 1.2 times of:
  All C(H) groups
 At 1.5 times of:
  All C(H,H,H) groups
2.a Ternary CH refined with riding coordinates:
 C20(H20)
2.b Aromatic/amide H refined with riding coordinates:
 C13(H13), C16(H16), C18(H18), C22(H22), C24(H24), C27(H27), C28(H28),
 C29(H29), C31(H31)
2.c Idealised Me refined as rotating group:
 C19(H19A,H19B,H19C), C26(H26A,H26B,H26C), C30(H30A,H30B,H30C), C32(H32A,H32B,
 H32C), C33(H33A,H33B,H33C)
;
_atom_sites_solution_hydrogens   geom
_atom_sites_solution_primary     iterative
_atom_sites_solution_secondary   ?
loop_
_atom_site_label
_atom_site_type_symbol
_atom_site_fract_x
_atom_site_fract_y
_atom_site_fract_z
_atom_site_U_iso_or_equiv
_atom_site_adp_type
_atom_site_occupancy
_atom_site_site_symmetry_order
_atom_site_calc_flag
_atom_site_refinement_flags_posn
_atom_site_refinement_flags_adp
_atom_site_refinement_flags_occupancy
_atom_site_disorder_assembly
_atom_site_disorder_group
O1 O -0.3130(3) -0.3257(3) -0.7121(2) 0.0602(7) Uani 1 1 d . . . . .
O2 O -0.3509(2) -0.3283(3) -1.2169(2) 0.0627(7) Uani 1 1 d . . . . .
O3 O -0.1452(3) -0.1193(3) -1.3093(2) 0.0604(7) Uani 1 1 d . . . . .
O4 O -0.3562(2) -0.1569(3) -1.1049(2) 0.0584(7) Uani 1 1 d . . . . .
O5 O -0.0063(3) -0.0534(3) -1.1526(3) 0.0746(9) Uani 1 1 d . . . . .
O6 O -0.2753(3) -0.3802(3) -0.9428(2) 0.0614(7) Uani 1 1 d . . . . .
N7 N -0.1224(3) -0.2782(3) -0.8020(2) 0.0451(6) Uani 1 1 d . . . . .
C8 C -0.0861(3) -0.1264(3) -1.1957(3) 0.0465(7) Uani 1 1 d . . . . .
O9 O -0.1264(3) -0.2687(4) -0.5942(2) 0.0832(11) Uani 1 1 d . . . . .
C10 C -0.1396(3) -0.2368(3) -1.1336(3) 0.0429(6) Uani 1 1 d . . . . .
C11 C -0.2947(3) -0.2491(3) -1.1570(3) 0.0478(7) Uani 1 1 d . . . . .
C12 C 0.0085(3) -0.2233(3) -0.8099(3) 0.0443(6) Uani 1 1 d . . . . .
C13 C 0.1674(3) -0.1762(3) -0.9600(3) 0.0488(7) Uani 1 1 d . . . . .
H13 H 0.1909 -0.1755 -1.0409 0.059 Uiso 1 1 calc R . . . .
C14 C 0.0420(3) -0.2217(3) -0.9317(3) 0.0419(6) Uani 1 1 d . . . . .
C15 C 0.0720(3) -0.3757(3) -1.1779(3) 0.0464(7) Uani 1 1 d . . . . .
C16 C 0.2214(4) -0.1316(4) -0.7465(4) 0.0595(9) Uani 1 1 d . . . . .
H16 H 0.2823 -0.0994 -0.6849 0.071 Uiso 1 1 calc R . . . .
C17 C -0.1858(4) -0.2899(4) -0.6921(3) 0.0535(8) Uani 1 1 d . . . . .
C18 C 0.2194(5) -0.3590(5) -1.3423(4) 0.0726(12) Uani 1 1 d . . . . .
H18 H 0.2349 -0.3303 -1.4203 0.087 Uiso 1 1 calc R . . . .
C19 C -0.0972(6) -0.0221(5) -1.3833(4) 0.0781(13) Uani 1 1 d . . . . .
H19A H -0.1350 -0.0319 -1.4667 0.117 Uiso 1 1 calc GR . . . .
H19B H 0.0012 -0.0246 -1.3806 0.117 Uiso 1 1 calc GR . . . .
H19C H -0.1259 0.0550 -1.3521 0.117 Uiso 1 1 calc GR . . . .
C20 C -0.0617(3) -0.3552(3) -1.1235(3) 0.0437(7) Uani 1 1 d . . . . .
H20 H -0.1213 -0.4274 -1.1276 0.052 Uiso 1 1 calc R . . . .
C21 C -0.1728(3) -0.3217(3) -0.9184(3) 0.0454(6) Uani 1 1 d . . . . .
C22 C 0.0947(4) -0.3357(4) -1.2945(3) 0.0571(8) Uani 1 1 d . . . . .
H22 H 0.0264 -0.2931 -1.3410 0.069 Uiso 1 1 calc R . . . .
C23 C -0.0730(3) -0.2792(3) -1.0076(3) 0.0430(6) Uani 1 1 d . . . . .
C24 C 0.2577(3) -0.1317(4) -0.8664(4) 0.0553(8) Uani 1 1 d . . . . .
H24 H 0.3430 -0.1018 -0.8841 0.066 Uiso 1 1 calc R . . . .
C25 C -0.3979(4) -0.3497(4) -0.6093(4) 0.0635(10) Uani 1 1 d . . . . .
C26 C -0.5321(5) -0.3928(7) -0.6757(5) 0.0906(16) Uani 1 1 d . . . . .
H26A H -0.5623 -0.3344 -0.7378 0.136 Uiso 1 1 calc GR . . . .
H26B H -0.6005 -0.4007 -0.6178 0.136 Uiso 1 1 calc GR . . . .
H26C H -0.5182 -0.4706 -0.7135 0.136 Uiso 1 1 calc GR . . . .
C27 C 0.3199(5) -0.4238(5) -1.2760(5) 0.0773(13) Uani 1 1 d . . . . .
H27 H 0.4034 -0.4388 -1.3085 0.093 Uiso 1 1 calc R . . . .
C28 C 0.0983(4) -0.1777(4) -0.7161(3) 0.0550(8) Uani 1 1 d . . . . .
H28 H 0.0756 -0.1783 -0.6350 0.066 Uiso 1 1 calc R . . . .
C29 C 0.1731(4) -0.4431(4) -1.1121(4) 0.0598(9) Uani 1 1 d . . . . .
H29 H 0.1580 -0.4728 -1.0345 0.072 Uiso 1 1 calc R . . . .
C30 C -0.4183(6) -0.2319(6) -0.5394(5) 0.0904(16) Uani 1 1 d . . . . .
H30A H -0.3323 -0.2066 -0.4983 0.136 Uiso 1 1 calc GR . . . .
H30B H -0.4839 -0.2452 -0.4798 0.136 Uiso 1 1 calc GR . . . .
H30C H -0.4516 -0.1693 -0.5959 0.136 Uiso 1 1 calc GR . . . .
C31 C 0.2965(4) -0.4662(5) -1.1619(5) 0.0765(12) Uani 1 1 d . . . . .
H31 H 0.3642 -0.5111 -1.1171 0.092 Uiso 1 1 calc R . . . .
C32 C -0.5048(4) -0.1636(6) -1.1132(5) 0.0808(14) Uani 1 1 d . . . . .
H32A H -0.5388 -0.1741 -1.1976 0.121 Uiso 1 1 calc GR . . . .
H32B H -0.5413 -0.0895 -1.0819 0.121 Uiso 1 1 calc GR . . . .
H32C H -0.5328 -0.2317 -1.0657 0.121 Uiso 1 1 calc GR . . . .
C33 C -0.3340(7) -0.4480(7) -0.5276(7) 0.107(2) Uani 1 1 d . . . . .
H33A H -0.3133 -0.5175 -0.5764 0.161 Uiso 1 1 calc GR . . . .
H33B H -0.3969 -0.4717 -0.4687 0.161 Uiso 1 1 calc GR . . . .
H33C H -0.2509 -0.4177 -0.4852 0.161 Uiso 1 1 calc GR . . . .

loop_
_atom_site_aniso_label
_atom_site_aniso_U_11
_atom_site_aniso_U_22
_atom_site_aniso_U_33
_atom_site_aniso_U_23
_atom_site_aniso_U_13
_atom_site_aniso_U_12
O1 0.0599(13) 0.0815(18) 0.0407(11) 0.0045(12) 0.0140(10) -0.0022(14)
O2 0.0555(12) 0.0710(17) 0.0605(14) -0.0132(13) -0.0026(11) -0.0132(13)
O3 0.0755(15) 0.0607(15) 0.0436(12) 0.0098(11) -0.0046(11) -0.0148(14)
O4 0.0470(11) 0.0642(16) 0.0652(15) -0.0097(12) 0.0109(10) -0.0005(11)
O5 0.089(2) 0.0655(17) 0.0655(17) 0.0096(14) -0.0161(15) -0.0368(16)
O6 0.0586(12) 0.0769(18) 0.0497(12) -0.0056(12) 0.0116(10) -0.0222(14)
N7 0.0497(12) 0.0505(15) 0.0358(12) 0.0007(10) 0.0079(10) 0.0014(12)
C8 0.0504(15) 0.0486(16) 0.0410(15) -0.0011(13) 0.0072(12) -0.0033(14)
O9 0.0774(17) 0.136(3) 0.0366(12) -0.0056(16) 0.0080(11) -0.012(2)
C10 0.0476(15) 0.0462(16) 0.0353(13) -0.0026(12) 0.0054(11) -0.0078(13)
C11 0.0475(15) 0.0562(18) 0.0397(14) -0.0007(14) 0.0043(12) -0.0069(14)
C12 0.0499(15) 0.0429(15) 0.0398(14) -0.0022(13) 0.0023(12) 0.0047(13)
C13 0.0472(15) 0.0499(16) 0.0497(16) -0.0054(14) 0.0059(13) -0.0014(14)
C14 0.0466(14) 0.0402(14) 0.0391(14) -0.0023(12) 0.0037(11) 0.0023(12)
C15 0.0533(15) 0.0432(14) 0.0438(15) -0.0109(13) 0.0103(12) -0.0064(14)
C16 0.0560(17) 0.0603(19) 0.059(2) -0.0112(17) -0.0117(15) 0.0027(17)
C17 0.0617(18) 0.062(2) 0.0386(15) 0.0045(14) 0.0122(13) 0.0096(16)
C18 0.080(3) 0.084(3) 0.058(2) -0.013(2) 0.030(2) -0.011(2)
C19 0.103(3) 0.072(3) 0.059(2) 0.020(2) 0.002(2) -0.019(3)
C20 0.0488(14) 0.0435(15) 0.0398(14) -0.0055(12) 0.0088(12) -0.0096(12)
C21 0.0499(14) 0.0477(16) 0.0393(14) -0.0002(13) 0.0091(11) -0.0019(14)
C22 0.0642(18) 0.062(2) 0.0467(16) -0.0090(16) 0.0142(14) -0.0021(18)
C23 0.0468(14) 0.0468(16) 0.0359(13) -0.0032(12) 0.0068(11) -0.0058(13)
C24 0.0448(15) 0.0550(18) 0.065(2) -0.0062(16) -0.0009(14) -0.0014(15)
C25 0.068(2) 0.072(3) 0.0541(18) 0.0108(18) 0.0238(16) 0.003(2)
C26 0.072(3) 0.108(4) 0.096(4) -0.002(3) 0.028(2) -0.013(3)
C27 0.057(2) 0.089(3) 0.089(3) -0.029(3) 0.031(2) -0.009(2)
C28 0.0604(18) 0.060(2) 0.0431(16) -0.0069(15) -0.0027(14) 0.0074(17)
C29 0.0633(19) 0.057(2) 0.060(2) 0.0013(17) 0.0115(16) 0.0032(18)
C30 0.091(3) 0.101(4) 0.084(3) -0.016(3) 0.037(3) 0.008(3)
C31 0.061(2) 0.083(3) 0.087(3) -0.011(2) 0.011(2) 0.013(2)
C32 0.0486(18) 0.096(4) 0.100(3) -0.005(3) 0.0187(19) 0.001(2)
C33 0.103(4) 0.114(5) 0.107(4) 0.057(4) 0.023(3) 0.010(4)

_geom_special_details            
;
 All esds (except the esd in the dihedral angle between two l.s. planes)
 are estimated using the full covariance matrix.  The cell esds are taken
 into account individually in the estimation of esds in distances, angles
 and torsion angles; correlations between esds in cell parameters are only
 used when they are defined by crystal symmetry.  An approximate (isotropic)
 treatment of cell esds is used for estimating esds involving l.s. planes.
;
loop_
_geom_bond_atom_site_label_1
_geom_bond_atom_site_label_2
_geom_bond_distance
_geom_bond_site_symmetry_2
_geom_bond_publ_flag
O1 C17 1.304(5) . ?
O1 C25 1.471(4) . ?
O2 C11 1.192(4) . ?
O3 C8 1.326(4) . ?
O3 C19 1.436(5) . ?
O4 C11 1.326(4) . ?
O4 C32 1.449(4) . ?
O5 C8 1.186(4) . ?
O6 C21 1.199(4) . ?
N7 C12 1.422(4) . ?
N7 C17 1.399(4) . ?
N7 C21 1.408(4) . ?
C8 C10 1.500(4) . ?
O9 C17 1.197(4) . ?
C10 C11 1.521(4) . ?
C10 C20 1.502(5) . ?
C10 C23 1.545(4) . ?
C12 C14 1.395(4) . ?
C12 C28 1.386(5) . ?
C13 H13 0.9300 . ?
C13 C14 1.380(5) . ?
C13 C24 1.383(5) . ?
C14 C23 1.481(4) . ?
C15 C20 1.494(4) . ?
C15 C22 1.381(5) . ?
C15 C29 1.385(5) . ?
C16 H16 0.9300 . ?
C16 C24 1.382(6) . ?
C16 C28 1.369(6) . ?
C18 H18 0.9300 . ?
C18 C22 1.387(5) . ?
C18 C27 1.369(8) . ?
C19 H19A 0.9600 . ?
C19 H19B 0.9600 . ?
C19 H19C 0.9600 . ?
C20 H20 0.9800 . ?
C20 C23 1.525(4) . ?
C21 C23 1.505(4) . ?
C22 H22 0.9300 . ?
C24 H24 0.9300 . ?
C25 C26 1.521(7) . ?
C25 C30 1.520(7) . ?
C25 C33 1.501(7) . ?
C26 H26A 0.9600 . ?
C26 H26B 0.9600 . ?
C26 H26C 0.9600 . ?
C27 H27 0.9300 . ?
C27 C31 1.365(7) . ?
C28 H28 0.9300 . ?
C29 H29 0.9300 . ?
C29 C31 1.385(6) . ?
C30 H30A 0.9600 . ?
C30 H30B 0.9600 . ?
C30 H30C 0.9600 . ?
C31 H31 0.9300 . ?
C32 H32A 0.9600 . ?
C32 H32B 0.9600 . ?
C32 H32C 0.9600 . ?
C33 H33A 0.9600 . ?
C33 H33B 0.9600 . ?
C33 H33C 0.9600 . ?

loop_
_geom_angle_atom_site_label_1
_geom_angle_atom_site_label_2
_geom_angle_atom_site_label_3
_geom_angle
_geom_angle_site_symmetry_1
_geom_angle_site_symmetry_3
_geom_angle_publ_flag
C17 O1 C25 120.9(3) . . ?
C8 O3 C19 115.6(3) . . ?
C11 O4 C32 114.9(3) . . ?
C17 N7 C12 123.6(3) . . ?
C17 N7 C21 126.6(3) . . ?
C21 N7 C12 109.8(2) . . ?
O3 C8 C10 109.1(3) . . ?
O5 C8 O3 123.6(3) . . ?
O5 C8 C10 127.2(3) . . ?
C8 C10 C11 112.0(3) . . ?
C8 C10 C20 122.3(3) . . ?
C8 C10 C23 120.4(3) . . ?
C11 C10 C23 117.7(3) . . ?
C20 C10 C11 115.4(3) . . ?
C20 C10 C23 60.0(2) . . ?
O2 C11 O4 125.7(3) . . ?
O2 C11 C10 124.3(3) . . ?
O4 C11 C10 109.9(3) . . ?
C14 C12 N7 110.1(3) . . ?
C28 C12 N7 128.8(3) . . ?
C28 C12 C14 121.1(3) . . ?
C14 C13 H13 120.5 . . ?
C14 C13 C24 119.1(3) . . ?
C24 C13 H13 120.5 . . ?
C12 C14 C23 107.6(3) . . ?
C13 C14 C12 119.9(3) . . ?
C13 C14 C23 132.5(3) . . ?
C22 C15 C20 122.0(3) . . ?
C22 C15 C29 119.0(3) . . ?
C29 C15 C20 118.9(3) . . ?
C24 C16 H16 119.1 . . ?
C28 C16 H16 119.1 . . ?
C28 C16 C24 121.7(3) . . ?
O1 C17 N7 111.4(3) . . ?
O9 C17 O1 126.5(3) . . ?
O9 C17 N7 122.1(3) . . ?
C22 C18 H18 119.7 . . ?
C27 C18 H18 119.7 . . ?
C27 C18 C22 120.7(4) . . ?
O3 C19 H19A 109.5 . . ?
O3 C19 H19B 109.5 . . ?
O3 C19 H19C 109.5 . . ?
H19A C19 H19B 109.5 . . ?
H19A C19 H19C 109.5 . . ?
H19B C19 H19C 109.5 . . ?
C10 C20 H20 113.3 . . ?
C10 C20 C23 61.4(2) . . ?
C15 C20 C10 123.7(3) . . ?
C15 C20 H20 113.3 . . ?
C15 C20 C23 122.4(3) . . ?
C23 C20 H20 113.3 . . ?
O6 C21 N7 127.2(3) . . ?
O6 C21 C23 126.4(3) . . ?
N7 C21 C23 106.3(3) . . ?
C15 C22 C18 120.0(4) . . ?
C15 C22 H22 120.0 . . ?
C18 C22 H22 120.0 . . ?
C14 C23 C10 128.1(3) . . ?
C14 C23 C20 126.4(3) . . ?
C14 C23 C21 105.8(2) . . ?
C20 C23 C10 58.6(2) . . ?
C21 C23 C10 114.8(3) . . ?
C21 C23 C20 117.5(3) . . ?
C13 C24 H24 119.9 . . ?
C16 C24 C13 120.2(3) . . ?
C16 C24 H24 119.9 . . ?
O1 C25 C26 102.1(3) . . ?
O1 C25 C30 109.6(4) . . ?
O1 C25 C33 110.4(4) . . ?
C30 C25 C26 111.1(4) . . ?
C33 C25 C26 111.2(5) . . ?
C33 C25 C30 112.0(5) . . ?
C25 C26 H26A 109.5 . . ?
C25 C26 H26B 109.5 . . ?
C25 C26 H26C 109.5 . . ?
H26A C26 H26B 109.5 . . ?
H26A C26 H26C 109.5 . . ?
H26B C26 H26C 109.5 . . ?
C18 C27 H27 120.2 . . ?
C31 C27 C18 119.5(4) . . ?
C31 C27 H27 120.2 . . ?
C12 C28 H28 121.0 . . ?
C16 C28 C12 118.0(3) . . ?
C16 C28 H28 121.0 . . ?
C15 C29 H29 120.0 . . ?
C15 C29 C31 120.1(4) . . ?
C31 C29 H29 120.0 . . ?
C25 C30 H30A 109.5 . . ?
C25 C30 H30B 109.5 . . ?
C25 C30 H30C 109.5 . . ?
H30A C30 H30B 109.5 . . ?
H30A C30 H30C 109.5 . . ?
H30B C30 H30C 109.5 . . ?
C27 C31 C29 120.7(5) . . ?
C27 C31 H31 119.7 . . ?
C29 C31 H31 119.7 . . ?
O4 C32 H32A 109.5 . . ?
O4 C32 H32B 109.5 . . ?
O4 C32 H32C 109.5 . . ?
H32A C32 H32B 109.5 . . ?
H32A C32 H32C 109.5 . . ?
H32B C32 H32C 109.5 . . ?
C25 C33 H33A 109.5 . . ?
C25 C33 H33B 109.5 . . ?
C25 C33 H33C 109.5 . . ?
H33A C33 H33B 109.5 . . ?
H33A C33 H33C 109.5 . . ?
H33B C33 H33C 109.5 . . ?

loop_
_geom_torsion_atom_site_label_1
_geom_torsion_atom_site_label_2
_geom_torsion_atom_site_label_3
_geom_torsion_atom_site_label_4
_geom_torsion
_geom_torsion_site_symmetry_1
_geom_torsion_site_symmetry_2
_geom_torsion_site_symmetry_3
_geom_torsion_site_symmetry_4
_geom_torsion_publ_flag
O3 C8 C10 C11 -44.4(4) . . . . ?
O3 C8 C10 C20 98.9(3) . . . . ?
O3 C8 C10 C23 170.7(3) . . . . ?
O5 C8 C10 C11 134.0(4) . . . . ?
O5 C8 C10 C20 -82.7(5) . . . . ?
O5 C8 C10 C23 -11.0(5) . . . . ?
O6 C21 C23 C10 38.6(5) . . . . ?
O6 C21 C23 C14 -174.6(4) . . . . ?
O6 C21 C23 C20 -27.4(5) . . . . ?
N7 C12 C14 C13 -177.7(3) . . . . ?
N7 C12 C14 C23 -0.2(3) . . . . ?
N7 C12 C28 C16 178.2(3) . . . . ?
N7 C21 C23 C10 -140.9(3) . . . . ?
N7 C21 C23 C14 5.9(4) . . . . ?
N7 C21 C23 C20 153.1(3) . . . . ?
C8 C10 C11 O2 112.1(4) . . . . ?
C8 C10 C11 O4 -65.6(3) . . . . ?
C8 C10 C20 C15 -2.6(4) . . . . ?
C8 C10 C20 C23 109.1(3) . . . . ?
C8 C10 C23 C14 1.6(5) . . . . ?
C8 C10 C23 C20 -112.2(3) . . . . ?
C8 C10 C23 C21 139.6(3) . . . . ?
C10 C20 C23 C14 -116.6(3) . . . . ?
C10 C20 C23 C21 103.7(3) . . . . ?
C11 C10 C20 C15 139.6(3) . . . . ?
C11 C10 C20 C23 -108.7(3) . . . . ?
C11 C10 C23 C14 -141.4(3) . . . . ?
C11 C10 C23 C20 104.8(3) . . . . ?
C11 C10 C23 C21 -3.4(4) . . . . ?
C12 N7 C17 O1 170.1(3) . . . . ?
C12 N7 C17 O9 -10.0(6) . . . . ?
C12 N7 C21 O6 174.3(4) . . . . ?
C12 N7 C21 C23 -6.2(4) . . . . ?
C12 C14 C23 C10 137.3(3) . . . . ?
C12 C14 C23 C20 -146.9(3) . . . . ?
C12 C14 C23 C21 -3.5(4) . . . . ?
C13 C14 C23 C10 -45.7(6) . . . . ?
C13 C14 C23 C20 30.1(6) . . . . ?
C13 C14 C23 C21 173.5(4) . . . . ?
C14 C12 C28 C16 -0.4(5) . . . . ?
C14 C13 C24 C16 -0.9(6) . . . . ?
C15 C20 C23 C10 113.7(3) . . . . ?
C15 C20 C23 C14 -2.9(5) . . . . ?
C15 C20 C23 C21 -142.6(3) . . . . ?
C15 C29 C31 C27 -0.4(7) . . . . ?
C17 O1 C25 C26 -177.8(4) . . . . ?
C17 O1 C25 C30 64.4(5) . . . . ?
C17 O1 C25 C33 -59.5(6) . . . . ?
C17 N7 C12 C14 -178.2(3) . . . . ?
C17 N7 C12 C28 3.1(5) . . . . ?
C17 N7 C21 O6 -3.3(6) . . . . ?
C17 N7 C21 C23 176.2(3) . . . . ?
C18 C27 C31 C29 -0.8(8) . . . . ?
C19 O3 C8 O5 5.5(6) . . . . ?
C19 O3 C8 C10 -176.0(4) . . . . ?
C20 C10 C11 O2 -33.9(5) . . . . ?
C20 C10 C11 O4 148.4(3) . . . . ?
C20 C10 C23 C14 113.8(3) . . . . ?
C20 C10 C23 C21 -108.3(3) . . . . ?
C20 C15 C22 C18 -178.6(4) . . . . ?
C20 C15 C29 C31 178.3(4) . . . . ?
C21 N7 C12 C14 4.2(4) . . . . ?
C21 N7 C12 C28 -174.6(3) . . . . ?
C21 N7 C17 O1 -12.7(5) . . . . ?
C21 N7 C17 O9 167.3(4) . . . . ?
C22 C15 C20 C10 -43.0(4) . . . . ?
C22 C15 C20 C23 -117.9(4) . . . . ?
C22 C15 C29 C31 2.0(6) . . . . ?
C22 C18 C27 C31 0.3(8) . . . . ?
C23 C10 C11 O2 -101.9(4) . . . . ?
C23 C10 C11 O4 80.4(4) . . . . ?
C23 C10 C20 C15 -111.7(3) . . . . ?
C24 C13 C14 C12 -0.5(5) . . . . ?
C24 C13 C14 C23 -177.3(3) . . . . ?
C24 C16 C28 C12 -1.1(6) . . . . ?
C25 O1 C17 N7 177.1(3) . . . . ?
C25 O1 C17 O9 -2.9(7) . . . . ?
C27 C18 C22 C15 1.4(7) . . . . ?
C28 C12 C14 C13 1.2(5) . . . . ?
C28 C12 C14 C23 178.6(3) . . . . ?
C28 C16 C24 C13 1.7(6) . . . . ?
C29 C15 C20 C10 140.9(3) . . . . ?
C29 C15 C20 C23 65.9(5) . . . . ?
C29 C15 C22 C18 -2.5(6) . . . . ?
C32 O4 C11 O2 6.7(6) . . . . ?
C32 O4 C11 C10 -175.6(3) . . . . ?

_shelx_res_file                  
;
TITL
CELL 1.54184 9.767016 10.939796 10.912706 90 94.6263 90
ZERR 2 0.000497 0.000551 0.00055 0 0.0047 0
LATT -1
SYMM -X,0.5+Y,-Z

SFAC C H N O
UNIT 50 50 2 14

L.S. 40
PLAN  20
MORE -1
BOND $H
CONF
fmap 2
ACTA
REM <HKL>G:/oym/fxm-gj-cat-ao-5/struct/olex2_fxm-gj-cat-ao-5/fxm-gj-cat-ao-5.h
REM kl</HKL>

WGHT    0.124000
FVAR      14.01698
O1    4   -0.313009   -0.325670   -0.712115    11.00000    0.05990    0.08147 =
         0.04074    0.00447    0.01400   -0.00216
O2    4   -0.350931   -0.328259   -1.216905    11.00000    0.05552    0.07098 =
         0.06046   -0.01321   -0.00259   -0.01324
O3    4   -0.145206   -0.119289   -1.309283    11.00000    0.07553    0.06065 =
         0.04362    0.00978   -0.00455   -0.01480
O4    4   -0.356237   -0.156872   -1.104883    11.00000    0.04699    0.06418 =
         0.06519   -0.00968    0.01095   -0.00045
O5    4   -0.006334   -0.053442   -1.152625    11.00000    0.08922    0.06548 =
         0.06552    0.00957   -0.01614   -0.03682
O6    4   -0.275255   -0.380190   -0.942798    11.00000    0.05857    0.07693 =
         0.04972   -0.00564    0.01157   -0.02216
N7    3   -0.122417   -0.278211   -0.801998    11.00000    0.04974    0.05048 =
         0.03578    0.00075    0.00794    0.00145
C8    1   -0.086094   -0.126370   -1.195733    11.00000    0.05036    0.04860 =
         0.04101   -0.00106    0.00717   -0.00326
O9    4   -0.126370   -0.268708   -0.594223    11.00000    0.07738    0.13631 =
         0.03657   -0.00556    0.00804   -0.01197
C10   1   -0.139645   -0.236846   -1.133632    11.00000    0.04760    0.04619 =
         0.03531   -0.00259    0.00541   -0.00779
C11   1   -0.294724   -0.249124   -1.156968    11.00000    0.04750    0.05620 =
         0.03972   -0.00069    0.00425   -0.00692
C12   1    0.008512   -0.223272   -0.809857    11.00000    0.04986    0.04294 =
         0.03978   -0.00218    0.00226    0.00473
C13   1    0.167438   -0.176216   -0.960007    11.00000    0.04721    0.04987 =
         0.04971   -0.00543    0.00588   -0.00142
AFIX  43
H13   2    0.190936   -0.175457   -1.040910    11.00000   -1.20000
AFIX   0
C14   1    0.042036   -0.221737   -0.931739    11.00000    0.04660    0.04016 =
         0.03911   -0.00233    0.00375    0.00232
C15   1    0.071999   -0.375710   -1.177880    11.00000    0.05333    0.04317 =
         0.04377   -0.01090    0.01035   -0.00641
C16   1    0.221423   -0.131620   -0.746528    11.00000    0.05602    0.06032 =
         0.05943   -0.01116   -0.01173    0.00271
AFIX  43
H16   2    0.282278   -0.099405   -0.684928    11.00000   -1.20000
AFIX   0
C17   1   -0.185823   -0.289900   -0.692103    11.00000    0.06166    0.06151 =
         0.03858    0.00451    0.01217    0.00958
C18   1    0.219376   -0.358980   -1.342343    11.00000    0.07955    0.08438 =
         0.05781   -0.01253    0.03045   -0.01103
AFIX  43
H18   2    0.234893   -0.330318   -1.420252    11.00000   -1.20000
AFIX   0
C19   1   -0.097231   -0.022134   -1.383342    11.00000    0.10280    0.07187 =
         0.05901    0.01967    0.00195   -0.01883
AFIX 137
H19A  2   -0.134996   -0.031886   -1.466742    11.00000   -1.50000
H19B  2    0.001218   -0.024594   -1.380638    11.00000   -1.50000
H19C  2   -0.125852    0.055006   -1.352139    11.00000   -1.50000
AFIX   0
C20   1   -0.061689   -0.355192   -1.123453    11.00000    0.04877    0.04349 =
         0.03981   -0.00546    0.00878   -0.00957
AFIX  13
H20   2   -0.121309   -0.427372   -1.127625    11.00000   -1.20000
AFIX   0
C21   1   -0.172798   -0.321691   -0.918434    11.00000    0.04991    0.04774 =
         0.03934   -0.00022    0.00908   -0.00192
C22   1    0.094718   -0.335670   -1.294502    11.00000    0.06416    0.06213 =
         0.04671   -0.00902    0.01416   -0.00206
AFIX  43
H22   2    0.026409   -0.293065   -1.340967    11.00000   -1.20000
AFIX   0
C23   1   -0.072973   -0.279199   -1.007583    11.00000    0.04681    0.04684 =
         0.03588   -0.00324    0.00677   -0.00578
C24   1    0.257670   -0.131749   -0.866388    11.00000    0.04478    0.05501 =
         0.06524   -0.00621   -0.00089   -0.00139
AFIX  43
H24   2    0.342993   -0.101842   -0.884109    11.00000   -1.20000
AFIX   0
C25   1   -0.397869   -0.349703   -0.609321    11.00000    0.06784    0.07164 =
         0.05414    0.01079    0.02381    0.00321
C26   1   -0.532085   -0.392833   -0.675710    11.00000    0.07182    0.10759 =
         0.09602   -0.00167    0.02823   -0.01319
AFIX 137
H26A  2   -0.562271   -0.334412   -0.737754    11.00000   -1.50000
H26B  2   -0.600517   -0.400687   -0.617801    11.00000   -1.50000
H26C  2   -0.518192   -0.470624   -0.713484    11.00000   -1.50000
AFIX   0
C27   1    0.319879   -0.423788   -1.276017    11.00000    0.05748    0.08918 =
         0.08943   -0.02850    0.03131   -0.00896
AFIX  43
H27   2    0.403422   -0.438804   -1.308479    11.00000   -1.20000
AFIX   0
C28   1    0.098315   -0.177660   -0.716110    11.00000    0.06043    0.06027 =
         0.04308   -0.00685   -0.00267    0.00738
AFIX  43
H28   2    0.075633   -0.178306   -0.634965    11.00000   -1.20000
AFIX   0
C29   1    0.173077   -0.443069   -1.112148    11.00000    0.06327    0.05723 =
         0.05994    0.00129    0.01146    0.00321
AFIX  43
H29   2    0.158038   -0.472804   -1.034531    11.00000   -1.20000
AFIX   0
C30   1   -0.418298   -0.231853   -0.539384    11.00000    0.09117    0.10078 =
         0.08400   -0.01607    0.03654    0.00777
AFIX 137
H30A  2   -0.332336   -0.206624   -0.498272    11.00000   -1.50000
H30B  2   -0.483891   -0.245162   -0.479801    11.00000   -1.50000
H30C  2   -0.451572   -0.169320   -0.595895    11.00000   -1.50000
AFIX   0
C31   1    0.296537   -0.466193   -1.161887    11.00000    0.06081    0.08262 =
         0.08674   -0.01134    0.01073    0.01288
AFIX  43
H31   2    0.364228   -0.511063   -1.117090    11.00000   -1.20000
AFIX   0
C32   1   -0.504820   -0.163629   -1.113237    11.00000    0.04863    0.09602 =
         0.09978   -0.00454    0.01871    0.00138
AFIX 137
H32A  2   -0.538779   -0.174138   -1.197604    11.00000   -1.50000
H32B  2   -0.541315   -0.089484   -1.081899    11.00000   -1.50000
H32C  2   -0.532834   -0.231743   -1.065744    11.00000   -1.50000
AFIX   0
C33   1   -0.334002   -0.447986   -0.527553    11.00000    0.10287    0.11431 =
         0.10668    0.05684    0.02312    0.01046
AFIX 137
H33A  2   -0.313294   -0.517516   -0.576449    11.00000   -1.50000
H33B  2   -0.396947   -0.471654   -0.468671    11.00000   -1.50000
H33C  2   -0.250905   -0.417668   -0.485226    11.00000   -1.50000
AFIX   0
HKLF 4

REM
REM R1 =  0.0714 for    3168 Fo > 4sig(Fo)  and  0.0725 for all    3324 data
REM    303 parameters refined using      1 restraints

END

WGHT      0.1243      0.0000

REM Highest difference peak  0.380,  deepest hole -0.541,  1-sigma level  0.168
Q1    1  -0.6589 -0.3388 -0.8948  11.00000  0.05    0.38
Q2    1  -0.4880  0.0982 -1.0562  11.00000  0.05    0.37
Q3    1   0.4236  0.0289 -0.8976  11.00000  0.05    0.36
Q4    1  -0.1868  0.1113 -1.2781  11.00000  0.05    0.36
Q5    1   0.1682 -0.6268 -1.0808  11.00000  0.05    0.35
Q6    1  -0.4925 -0.5790 -0.5518  11.00000  0.05    0.34
Q7    1  -0.5485 -0.5425 -0.5586  11.00000  0.05    0.33
Q8    1   0.2801 -0.6034 -1.3106  11.00000  0.05    0.33
Q9    1  -0.6518 -0.0319 -1.1552  11.00000  0.05    0.33
Q10   1  -0.4500 -0.1339 -0.7744  11.00000  0.05    0.33
Q11   1  -0.4757 -0.5650 -0.6100  11.00000  0.05    0.32
Q12   1  -0.5718  0.0177 -1.1572  11.00000  0.05    0.31
Q13   1  -0.3954 -0.0390 -0.5462  11.00000  0.05    0.30
Q14   1  -0.3811 -0.4449 -1.2170  11.00000  0.05    0.30
Q15   1   0.2715 -0.1121 -1.0998  11.00000  0.05    0.29
Q16   1  -0.4281 -0.1011 -0.6860  11.00000  0.05    0.29
Q17   1  -0.6735 -0.0931 -1.2757  11.00000  0.05    0.29
Q18   1   0.3439 -0.6380 -1.1967  11.00000  0.05    0.28
Q19   1   0.3125 -0.6733 -1.1451  11.00000  0.05    0.27
Q20   1   0.3587 -0.0412 -0.9999  11.00000  0.05    0.27
;
_shelx_res_checksum              34987
_olex2_submission_special_instructions 'No special instructions were received'
####################################################################### 
# 
# This file contains crystal structure data downloaded from the 
# Cambridge Structural Database (CSD) hosted by the Cambridge 
# Crystallographic Data Centre (CCDC).
# 
# Full information about CCDC data access policies and citation 
# guidelines are available at http://www.ccdc.cam.ac.uk/access/V1 
# 
# Audit and citation data items may have been added by the CCDC. 
# Please retain this information to preserve the provenance of 
# this file and to allow appropriate attribution of the data. 
# 
#######################################################################

data_fxm-5i(bio)
_database_code_depnum_ccdc_archive 'CCDC 1038445'
_audit_update_record             
;
2014-12-09 deposited with the CCDC.
2016-01-20 downloaded from the CCDC.
;
_audit_creation_date             2014-11-12
_audit_creation_method           
;
Olex2 1.2
(compiled 2014.09.19 svn.r3010 for OlexSys, GUI svn.r4874)
;
_shelxl_version_number           2014-1
_chemical_name_common            ?
_chemical_name_systematic        
;
 ?
;
_chemical_formula_moiety         'C24 H28 I N O9'
_chemical_formula_sum            'C24 H28 I N O9'
_chemical_formula_weight         601.37
_chemical_absolute_configuration rmad
_chemical_melting_point          ?
loop_
_atom_type_symbol
_atom_type_description
_atom_type_scat_dispersion_real
_atom_type_scat_dispersion_imag
_atom_type_scat_source
C C 0.0181 0.0091 'International Tables Vol C Tables 4.2.6.8 and 6.1.1.4'
H H 0.0000 0.0000 'International Tables Vol C Tables 4.2.6.8 and 6.1.1.4'
I I -0.3257 6.8362 'International Tables Vol C Tables 4.2.6.8 and 6.1.1.4'
N N 0.0311 0.0180 'International Tables Vol C Tables 4.2.6.8 and 6.1.1.4'
O O 0.0492 0.0322 'International Tables Vol C Tables 4.2.6.8 and 6.1.1.4'

_shelx_space_group_comment       
;
The symmetry employed for this shelxl refinement is uniquely defined
by the following loop, which should always be used as a source of
symmetry information in preference to the above space-group names.
They are only intended as comments.
;
_space_group_crystal_system      tetragonal
_space_group_IT_number           96
_space_group_name_H-M_alt        'P 43 21 2'
_space_group_name_Hall           'P 4nw 2abw'
loop_
_space_group_symop_operation_xyz
'x, y, z'
'-y+1/2, x+1/2, z+3/4'
'-x, -y, z+1/2'
'y+1/2, -x+1/2, z+1/4'
'x+1/2, -y+1/2, -z+1/4'
'-x+1/2, y+1/2, -z+3/4'
'y, x, -z'
'-y, -x, -z+1/2'

_cell_length_a                   10.52245(15)
_cell_length_b                   10.52245(15)
_cell_length_c                   48.9522(16)
_cell_angle_alpha                90
_cell_angle_beta                 90
_cell_angle_gamma                90
_cell_volume                     5420.1(2)
_cell_formula_units_Z            8
_cell_measurement_reflns_used    5792
_cell_measurement_temperature    293
_cell_measurement_theta_max      72.3450
_cell_measurement_theta_min      4.2870
_shelx_estimated_absorpt_T_max   ?
_shelx_estimated_absorpt_T_min   ?
_exptl_absorpt_coefficient_mu    9.710
_exptl_absorpt_correction_T_max  1.00000
_exptl_absorpt_correction_T_min  0.20879
_exptl_absorpt_correction_type   multi-scan
_exptl_absorpt_process_details   
;
CrysAlisPro, Agilent Technologies,
Version 1.171.37.33 (release 27-03-2014 CrysAlis171 .NET)
(compiled Mar 27 2014,17:12:48)
Empirical absorption correction using spherical harmonics,
 implemented in SCALE3 ABSPACK scaling algorithm.
;
_exptl_crystal_colour            'clear light colourless'
_exptl_crystal_colour_lustre     clear
_exptl_crystal_colour_modifier   light
_exptl_crystal_colour_primary    colourless
_exptl_crystal_density_diffrn    1.474
_exptl_crystal_density_meas      ?
_exptl_crystal_density_method    ?
_exptl_crystal_F_000             2432
_exptl_crystal_size_max          0.8
_exptl_crystal_size_mid          0.4
_exptl_crystal_size_min          0.15
_exptl_special_details           
;
 ?
;
_exptl_transmission_factor_max   ?
_exptl_transmission_factor_min   ?
_diffrn_reflns_av_R_equivalents  0.0561
_diffrn_reflns_av_unetI/netI     0.0462
_diffrn_reflns_Laue_measured_fraction_full 0.986
_diffrn_reflns_Laue_measured_fraction_max 0.999
_diffrn_reflns_limit_h_max       12
_diffrn_reflns_limit_h_min       -11
_diffrn_reflns_limit_k_max       12
_diffrn_reflns_limit_k_min       -8
_diffrn_reflns_limit_l_max       58
_diffrn_reflns_limit_l_min       -56
_diffrn_reflns_number            14454
_diffrn_reflns_point_group_measured_fraction_full 0.977
_diffrn_reflns_point_group_measured_fraction_max 0.991
_diffrn_reflns_theta_full        67.684
_diffrn_reflns_theta_max         67.018
_diffrn_reflns_theta_min         5.545
_diffrn_ambient_temperature      293
_diffrn_detector                 'CCD plate'
_diffrn_detector_area_resol_mean 15.9595
_diffrn_detector_type            EosS2
_diffrn_measured_fraction_theta_full 0.986
_diffrn_measured_fraction_theta_max 0.999
_diffrn_measurement_details      
;
#__ type_ start__ end____ width___ exp.time_
  1 omega  -31.00   53.00   1.0000    6.1500
omega____ theta____ kappa____ phi______ frames
    -       36.4171  -57.0000  -90.0000 84

#__ type_ start__ end____ width___ exp.time_
  2 omega   18.00  106.00   1.0000    6.1500
omega____ theta____ kappa____ phi______ frames
    -       36.4171   38.0000    0.0000 88

#__ type_ start__ end____ width___ exp.time_
  3 omega  -31.00   53.00   1.0000    6.1500
omega____ theta____ kappa____ phi______ frames
    -       36.4171  -57.0000   90.0000 84

#__ type_ start__ end____ width___ exp.time_
  4 omega   18.00  106.00   1.0000    6.1500
omega____ theta____ kappa____ phi______ frames
    -       36.4171   38.0000  -60.0000 88

#__ type_ start__ end____ width___ exp.time_
  5 omega   40.00   94.00   1.0000   24.6100
omega____ theta____ kappa____ phi______ frames
    -      108.0000  -45.0000 -180.0000 54

#__ type_ start__ end____ width___ exp.time_
  6 omega   50.00  101.00   1.0000   24.6100
omega____ theta____ kappa____ phi______ frames
    -      108.0000  -94.0000  -90.0000 51

#__ type_ start__ end____ width___ exp.time_
  7 omega   97.00  176.00   1.0000   24.6100
omega____ theta____ kappa____ phi______ frames
    -      108.0000   45.0000  -90.0000 79

#__ type_ start__ end____ width___ exp.time_
  8 omega   49.00   75.00   1.0000   24.6100
omega____ theta____ kappa____ phi______ frames
    -      108.0000  -30.0000   30.0000 26

#__ type_ start__ end____ width___ exp.time_
  9 omega   38.00   72.00   1.0000   24.6100
omega____ theta____ kappa____ phi______ frames
    -      108.0000  -30.0000   90.0000 34

#__ type_ start__ end____ width___ exp.time_
 10 omega   44.00   88.00   1.0000   24.6100
omega____ theta____ kappa____ phi______ frames
    -      108.0000  -30.0000  -60.0000 44
;
_diffrn_measurement_device       'four-circle diffractometer'
_diffrn_measurement_device_type  'New Gemini, Dual, Cu at zero, EosS2'
_diffrn_measurement_method       '\w scans'
_diffrn_orient_matrix_UB_11      -0.0019891000
_diffrn_orient_matrix_UB_12      0.0529647000
_diffrn_orient_matrix_UB_13      -0.0293549000
_diffrn_orient_matrix_UB_21      -0.0881634000
_diffrn_orient_matrix_UB_22      0.1085253000
_diffrn_orient_matrix_UB_23      0.0093295000
_diffrn_orient_matrix_UB_31      0.1168571000
_diffrn_orient_matrix_UB_32      0.0826891000
_diffrn_orient_matrix_UB_33      0.0065155000
_diffrn_radiation_monochromator  graphite
_diffrn_radiation_probe          x-ray
_diffrn_radiation_type           CuK\a
_diffrn_radiation_wavelength     1.54184
_diffrn_source                   'Enhance (Cu) X-ray Source'
_reflns_Friedel_coverage         0.646
_reflns_Friedel_fraction_full    0.964
_reflns_Friedel_fraction_max     0.980
_reflns_number_gt                4332
_reflns_number_total             4801
_reflns_odcompleteness_completeness 99.73
_reflns_odcompleteness_iscentric 1
_reflns_odcompleteness_theta     66.97
_reflns_special_details          
;
 Reflections were merged by SHELXL according to the crystal
 class for the calculation of statistics and refinement.
 
 _reflns_Friedel_fraction is defined as the number of unique
 Friedel pairs measured divided by the number that would be
 possible theoretically, ignoring centric projections and
 systematic absences.
;
_reflns_threshold_expression     'I > 2\s(I)'
_computing_cell_refinement       
;
CrysAlisPro, Agilent Technologies,
Version 1.171.37.33 (release 27-03-2014 CrysAlis171 .NET)
(compiled Mar 27 2014,17:12:48)
;
_computing_data_collection       
;
CrysAlisPro, Agilent Technologies,
Version 1.171.37.33 (release 27-03-2014 CrysAlis171 .NET)
(compiled Mar 27 2014,17:12:48)
;
_computing_data_reduction        
;
CrysAlisPro, Agilent Technologies,
Version 1.171.37.33 (release 27-03-2014 CrysAlis171 .NET)
(compiled Mar 27 2014,17:12:48)
;
_computing_molecular_graphics    'Olex2 (Dolomanov et al., 2009)'
_computing_publication_material  'Olex2 (Dolomanov et al., 2009)'
_computing_structure_refinement  'ShelXL (Sheldrick, 2008)'
_computing_structure_solution    
;
Superflip (Palatinus & Chapuis, 2007;Palatinus & van der Lee, 2008;
Palatinus et al., 2012)
;
_refine_diff_density_max         1.042
_refine_diff_density_min         -0.775
_refine_diff_density_rms         0.100
_refine_ls_abs_structure_details 
;
 Flack x determined using 1500 quotients [(I+)-(I-)]/[(I+)+(I-)]
 (Parsons, Flack and Wagner, Acta Cryst. B69 (2013) 249-259).
;
_refine_ls_abs_structure_Flack   -0.007(5)
_refine_ls_extinction_coef       .
_refine_ls_extinction_method     none
_refine_ls_goodness_of_fit_ref   1.037
_refine_ls_hydrogen_treatment    constr
_refine_ls_matrix_type           full
_refine_ls_number_parameters     324
_refine_ls_number_reflns         4801
_refine_ls_number_restraints     0
_refine_ls_R_factor_all          0.0679
_refine_ls_R_factor_gt           0.0614
_refine_ls_restrained_S_all      1.037
_refine_ls_shift/su_max          0.001
_refine_ls_shift/su_mean         0.000
_refine_ls_structure_factor_coef Fsqd
_refine_ls_weighting_details     
'w=1/[\s^2^(Fo^2^)+(0.1121P)^2^+2.0027P] where P=(Fo^2^+2Fc^2^)/3'
_refine_ls_weighting_scheme      calc
_refine_ls_wR_factor_gt          0.1629
_refine_ls_wR_factor_ref         0.1685
_refine_special_details          
;
 ?
;
_olex2_refinement_description    
;
1. Fixed Uiso
 At 1.2 times of:
  All C(H) groups
 At 1.5 times of:
  All C(H,H,H) groups
2.a Ternary CH refined with riding coordinates:
 C10(H10)
2.b Aromatic/amide H refined with riding coordinates:
 C29(H29), C74(H74), C6(H6)
2.c Idealised Me refined as rotating group:
 C1(H1A,H1B,H1C), C13(H13A,H13B,H13C), C14(H14A,H14B,H14C), C15(H15A,H15B,
 H15C), C16(H16A,H16B,H16C), C3(H3A,H3B,H3C), C4(H4A,H4B,H4C), C9(H9A,H9B,H9C)
;
_atom_sites_solution_hydrogens   geom
_atom_sites_solution_primary     iterative
_atom_sites_solution_secondary   ?
loop_
_atom_site_label
_atom_site_type_symbol
_atom_site_fract_x
_atom_site_fract_y
_atom_site_fract_z
_atom_site_U_iso_or_equiv
_atom_site_adp_type
_atom_site_occupancy
_atom_site_site_symmetry_order
_atom_site_calc_flag
_atom_site_refinement_flags_posn
_atom_site_refinement_flags_adp
_atom_site_refinement_flags_occupancy
_atom_site_disorder_assembly
_atom_site_disorder_group
I7 I -0.00911(8) -0.28989(7) -0.38961(2) 0.0812(3) Uani 1 1 d . . . . .
O1 O -0.3214(5) -0.9712(5) -0.46582(12) 0.0550(13) Uani 1 1 d . . . . .
C27 C -0.2262(6) -0.7889(7) -0.44401(13) 0.0368(14) Uani 1 1 d . . . . .
O29 O -0.3669(6) -0.5871(6) -0.41562(10) 0.0564(14) Uani 1 1 d . . . . .
O40 O -0.1543(5) -0.7967(5) -0.50316(10) 0.0491(13) Uani 1 1 d . . . . .
O44 O -0.4310(6) -0.5135(6) -0.45643(10) 0.0593(15) Uani 1 1 d . . . . .
C12 C -0.2295(7) -0.9232(7) -0.45626(14) 0.0415(15) Uani 1 1 d . . . . .
O8 O -0.1232(7) -0.7532(6) -0.40069(12) 0.0674(18) Uani 1 1 d . . . . .
C10 C -0.3111(6) -0.6925(7) -0.45679(13) 0.0362(14) Uani 1 1 d . . . . .
H10 H -0.3588 -0.7209 -0.4729 0.043 Uiso 1 1 calc R . . . .
O12 O -0.3017(7) -0.8656(7) -0.40338(11) 0.0670(18) Uani 1 1 d . . . . .
N15 N -0.0214(5) -0.6269(5) -0.49436(11) 0.0360(11) Uani 1 1 d . . . . .
C26 C -0.1646(6) -0.6826(7) -0.46041(13) 0.0355(14) Uani 1 1 d . . . . .
C29 C 0.0755(8) -0.4391(7) -0.46993(16) 0.0466(17) Uani 1 1 d . . . . .
H29 H 0.1295 -0.4180 -0.4843 0.056 Uiso 1 1 calc R . . . .
C41 C -0.0074(8) -0.3992(7) -0.42503(14) 0.0447(15) Uani 1 1 d . . . . .
C64 C -0.0036(7) -0.5417(6) -0.47181(13) 0.0363(13) Uani 1 1 d . . . . .
C74 C 0.0736(8) -0.3680(7) -0.44643(16) 0.0487(17) Uani 1 1 d . . . . .
H74 H 0.1271 -0.2981 -0.4448 0.058 Uiso 1 1 calc R . . . .
O81 O -0.1175(5) -0.9752(5) -0.45363(13) 0.0572(14) Uani 1 1 d . . . . .
C83 C -0.0869(6) -0.5759(6) -0.45084(13) 0.0363(14) Uani 1 1 d . . . . .
C101 C -0.1159(6) -0.7129(7) -0.48886(13) 0.0365(13) Uani 1 1 d . . . . .
C104 C -0.3722(6) -0.5924(7) -0.44026(13) 0.0371(14) Uani 1 1 d . . . . .
O3 O 0.0154(5) -0.6896(5) -0.53741(10) 0.0465(11) Uani 1 1 d . . . . .
O4 O 0.1713(5) -0.5884(6) -0.51452(12) 0.0556(14) Uani 1 1 d . . . . .
C5 C 0.0686(7) -0.6311(7) -0.51641(14) 0.0427(15) Uani 1 1 d . . . . .
C6 C -0.0882(7) -0.5043(7) -0.42704(13) 0.0406(14) Uani 1 1 d . . . . .
H6 H -0.1419 -0.5259 -0.4127 0.049 Uiso 1 1 calc R . . . .
C7 C -0.2097(8) -0.7959(7) -0.41331(14) 0.0447(16) Uani 1 1 d . . . . .
C8 C -0.4963(12) -0.3980(10) -0.4460(2) 0.075(3) Uani 1 1 d . . . . .
C1 C -0.3946(14) -0.3112(11) -0.4330(3) 0.097(4) Uani 1 1 d . . . . .
H1A H -0.3654 -0.3485 -0.4162 0.145 Uiso 1 1 calc GR . . . .
H1B H -0.4309 -0.2293 -0.4293 0.145 Uiso 1 1 calc GR . . . .
H1C H -0.3243 -0.3019 -0.4453 0.145 Uiso 1 1 calc GR . . . .
C13 C -0.3105(17) -0.8747(17) -0.37407(19) 0.122(6) Uani 1 1 d . . . . .
H13A H -0.3910 -0.9111 -0.3691 0.183 Uiso 1 1 calc GR . . . .
H13B H -0.3033 -0.7914 -0.3662 0.183 Uiso 1 1 calc GR . . . .
H13C H -0.2431 -0.9276 -0.3673 0.183 Uiso 1 1 calc GR . . . .
C14 C -0.5979(12) -0.4345(14) -0.4251(3) 0.094(4) Uani 1 1 d . . . . .
H14A H -0.6594 -0.4893 -0.4336 0.141 Uiso 1 1 calc GR . . . .
H14B H -0.6394 -0.3591 -0.4186 0.141 Uiso 1 1 calc GR . . . .
H14C H -0.5588 -0.4780 -0.4101 0.141 Uiso 1 1 calc GR . . . .
C15 C -0.1039(12) -1.1039(10) -0.4625(3) 0.086(3) Uani 1 1 d . . . . .
H15A H -0.1576 -1.1186 -0.4780 0.129 Uiso 1 1 calc GR . . . .
H15B H -0.1278 -1.1602 -0.4479 0.129 Uiso 1 1 calc GR . . . .
H15C H -0.0170 -1.1193 -0.4674 0.129 Uiso 1 1 calc GR . . . .
C16 C -0.5592(19) -0.3473(17) -0.4711(3) 0.132(7) Uani 1 1 d . . . . .
H16A H -0.4957 -0.3198 -0.4838 0.198 Uiso 1 1 calc GR . . . .
H16B H -0.6125 -0.2767 -0.4663 0.198 Uiso 1 1 calc GR . . . .
H16C H -0.6101 -0.4128 -0.4793 0.198 Uiso 1 1 calc GR . . . .
C3 C 0.1970(11) -0.8136(10) -0.5530(2) 0.068(2) Uani 1 1 d . . . . .
H3A H 0.2579 -0.7700 -0.5418 0.103 Uiso 1 1 calc GR . . . .
H3B H 0.2387 -0.8472 -0.5689 0.103 Uiso 1 1 calc GR . . . .
H3C H 0.1596 -0.8819 -0.5428 0.103 Uiso 1 1 calc GR . . . .
C4 C -0.0001(12) -0.7907(12) -0.5797(2) 0.082(3) Uani 1 1 d . . . . .
H4A H -0.0267 -0.8674 -0.5707 0.122 Uiso 1 1 calc GR . . . .
H4B H 0.0394 -0.8114 -0.5968 0.122 Uiso 1 1 calc GR . . . .
H4C H -0.0726 -0.7375 -0.5829 0.122 Uiso 1 1 calc GR . . . .
C2 C 0.0939(8) -0.7213(8) -0.56176(16) 0.0501(18) Uani 1 1 d . . . . .
C9 C 0.1403(13) -0.6026(9) -0.5751(2) 0.077(3) Uani 1 1 d . . . . .
H9A H 0.0727 -0.5414 -0.5758 0.115 Uiso 1 1 calc GR . . . .
H9B H 0.1680 -0.6216 -0.5934 0.115 Uiso 1 1 calc GR . . . .
H9C H 0.2101 -0.5685 -0.5648 0.115 Uiso 1 1 calc GR . . . .

loop_
_atom_site_aniso_label
_atom_site_aniso_U_11
_atom_site_aniso_U_22
_atom_site_aniso_U_33
_atom_site_aniso_U_23
_atom_site_aniso_U_13
_atom_site_aniso_U_12
I7 0.1172(7) 0.0682(4) 0.0582(4) -0.0206(3) 0.0023(3) -0.0283(4)
O1 0.048(3) 0.047(3) 0.070(3) -0.005(3) -0.008(2) -0.011(2)
C27 0.032(3) 0.036(3) 0.043(3) -0.003(3) 0.001(3) -0.006(3)
O29 0.066(4) 0.063(3) 0.040(2) -0.001(2) 0.007(2) 0.005(3)
O40 0.052(3) 0.049(3) 0.047(2) -0.011(2) 0.010(2) -0.018(2)
O44 0.072(4) 0.063(4) 0.043(2) -0.008(3) -0.005(2) 0.033(3)
C12 0.044(4) 0.037(4) 0.044(3) 0.007(3) 0.001(3) -0.002(3)
O8 0.076(4) 0.069(4) 0.057(3) 0.009(3) -0.020(3) -0.028(3)
C10 0.033(3) 0.038(4) 0.037(3) 0.001(3) -0.001(3) -0.001(3)
O12 0.082(4) 0.078(4) 0.041(3) 0.013(3) -0.005(3) -0.041(4)
N15 0.032(3) 0.035(3) 0.041(3) 0.000(2) 0.007(2) 0.001(2)
C26 0.031(3) 0.038(4) 0.037(3) 0.003(3) -0.001(2) 0.003(3)
C29 0.043(4) 0.043(4) 0.055(4) 0.000(3) 0.006(3) -0.005(3)
C41 0.051(4) 0.040(3) 0.043(3) -0.011(3) -0.009(3) -0.001(3)
C64 0.033(3) 0.035(3) 0.041(3) 0.004(2) 0.001(3) 0.002(3)
C74 0.044(4) 0.037(4) 0.065(4) 0.003(3) -0.004(3) -0.010(3)
O81 0.049(3) 0.041(3) 0.082(4) 0.004(3) -0.012(3) 0.002(2)
C83 0.031(3) 0.035(3) 0.043(3) 0.002(3) -0.003(3) 0.003(3)
C101 0.035(3) 0.032(3) 0.043(3) 0.002(3) -0.001(3) 0.000(3)
C104 0.027(3) 0.040(4) 0.044(3) -0.005(3) 0.006(3) -0.003(3)
O3 0.037(3) 0.057(3) 0.045(2) -0.007(2) 0.009(2) -0.004(2)
O4 0.040(3) 0.062(4) 0.065(3) -0.004(3) 0.012(2) -0.010(3)
C5 0.035(4) 0.043(4) 0.050(4) 0.007(3) 0.008(3) 0.002(3)
C6 0.045(4) 0.039(4) 0.038(3) 0.002(3) 0.002(3) -0.008(3)
C7 0.048(4) 0.041(4) 0.045(3) 0.006(3) -0.009(3) -0.009(3)
C8 0.085(7) 0.069(6) 0.071(5) -0.011(4) -0.007(5) 0.032(6)
C1 0.105(10) 0.050(6) 0.135(10) -0.015(6) 0.033(8) 0.008(6)
C13 0.166(14) 0.158(14) 0.042(5) 0.022(6) -0.010(6) -0.084(12)
C14 0.069(7) 0.117(10) 0.096(8) -0.007(7) 0.019(6) 0.034(7)
C15 0.082(8) 0.053(6) 0.124(10) 0.001(6) 0.003(7) 0.017(5)
C16 0.182(17) 0.130(13) 0.083(8) 0.013(8) -0.008(9) 0.100(13)
C3 0.071(6) 0.058(6) 0.076(6) -0.007(4) 0.006(5) 0.019(5)
C4 0.091(8) 0.095(8) 0.059(5) -0.017(5) 0.009(5) -0.022(7)
C2 0.052(4) 0.048(4) 0.050(4) -0.007(3) 0.016(3) -0.002(4)
C9 0.117(9) 0.052(5) 0.062(5) 0.000(4) 0.033(6) -0.012(6)

_geom_special_details            
;
 All esds (except the esd in the dihedral angle between two l.s. planes)
 are estimated using the full covariance matrix.  The cell esds are taken
 into account individually in the estimation of esds in distances, angles
 and torsion angles; correlations between esds in cell parameters are only
 used when they are defined by crystal symmetry.  An approximate (isotropic)
 treatment of cell esds is used for estimating esds involving l.s. planes.
;
loop_
_geom_bond_atom_site_label_1
_geom_bond_atom_site_label_2
_geom_bond_distance
_geom_bond_site_symmetry_2
_geom_bond_publ_flag
I7 C41 2.081(6) . ?
O1 C12 1.187(9) . ?
C27 C12 1.536(10) . ?
C27 C10 1.490(10) . ?
C27 C26 1.522(9) . ?
C27 C7 1.514(9) . ?
O29 C104 1.209(9) . ?
O40 C101 1.196(9) . ?
O44 C104 1.304(9) . ?
O44 C8 1.485(11) . ?
C12 O81 1.305(10) . ?
O8 C7 1.188(10) . ?
C10 H10 0.9800 . ?
C10 C26 1.555(9) . ?
C10 C104 1.475(9) . ?
O12 C7 1.308(10) . ?
O12 C13 1.441(10) . ?
N15 C64 1.434(8) . ?
N15 C101 1.372(9) . ?
N15 C5 1.436(9) . ?
C26 C83 1.466(10) . ?
C26 C101 1.518(9) . ?
C29 H29 0.9300 . ?
C29 C64 1.367(10) . ?
C29 C74 1.372(11) . ?
C41 C74 1.390(12) . ?
C41 C6 1.398(10) . ?
C64 C83 1.396(9) . ?
C74 H74 0.9300 . ?
O81 C15 1.428(12) . ?
C83 C6 1.387(10) . ?
O3 C5 1.322(9) . ?
O3 C2 1.488(8) . ?
O4 C5 1.174(10) . ?
C6 H6 0.9300 . ?
C8 C1 1.546(18) . ?
C8 C14 1.529(17) . ?
C8 C16 1.492(16) . ?
C1 H1A 0.9600 . ?
C1 H1B 0.9600 . ?
C1 H1C 0.9600 . ?
C13 H13A 0.9600 . ?
C13 H13B 0.9600 . ?
C13 H13C 0.9600 . ?
C14 H14A 0.9600 . ?
C14 H14B 0.9600 . ?
C14 H14C 0.9600 . ?
C15 H15A 0.9600 . ?
C15 H15B 0.9600 . ?
C15 H15C 0.9600 . ?
C16 H16A 0.9600 . ?
C16 H16B 0.9600 . ?
C16 H16C 0.9600 . ?
C3 H3A 0.9600 . ?
C3 H3B 0.9600 . ?
C3 H3C 0.9600 . ?
C3 C2 1.518(13) . ?
C4 H4A 0.9600 . ?
C4 H4B 0.9600 . ?
C4 H4C 0.9600 . ?
C4 C2 1.509(13) . ?
C2 C9 1.492(12) . ?
C9 H9A 0.9600 . ?
C9 H9B 0.9600 . ?
C9 H9C 0.9600 . ?

loop_
_geom_angle_atom_site_label_1
_geom_angle_atom_site_label_2
_geom_angle_atom_site_label_3
_geom_angle
_geom_angle_site_symmetry_1
_geom_angle_site_symmetry_3
_geom_angle_publ_flag
C10 C27 C12 116.7(6) . . ?
C10 C27 C26 62.2(5) . . ?
C10 C27 C7 121.3(6) . . ?
C26 C27 C12 118.7(5) . . ?
C7 C27 C12 110.2(6) . . ?
C7 C27 C26 120.7(6) . . ?
C104 O44 C8 122.2(6) . . ?
O1 C12 C27 124.3(7) . . ?
O1 C12 O81 126.6(7) . . ?
O81 C12 C27 109.1(6) . . ?
C27 C10 H10 115.8 . . ?
C27 C10 C26 59.9(4) . . ?
C26 C10 H10 115.8 . . ?
C104 C10 C27 121.1(6) . . ?
C104 C10 H10 115.8 . . ?
C104 C10 C26 116.5(6) . . ?
C7 O12 C13 117.0(8) . . ?
C64 N15 C5 120.8(6) . . ?
C101 N15 C64 110.8(5) . . ?
C101 N15 C5 127.2(6) . . ?
C27 C26 C10 57.9(4) . . ?
C83 C26 C27 129.2(6) . . ?
C83 C26 C10 124.6(6) . . ?
C83 C26 C101 105.4(6) . . ?
C101 C26 C27 118.3(6) . . ?
C101 C26 C10 115.2(6) . . ?
C64 C29 H29 120.7 . . ?
C64 C29 C74 118.6(7) . . ?
C74 C29 H29 120.7 . . ?
C74 C41 I7 120.2(6) . . ?
C74 C41 C6 120.4(6) . . ?
C6 C41 I7 119.4(5) . . ?
C29 C64 N15 128.7(6) . . ?
C29 C64 C83 122.4(6) . . ?
C83 C64 N15 108.9(6) . . ?
C29 C74 C41 120.8(7) . . ?
C29 C74 H74 119.6 . . ?
C41 C74 H74 119.6 . . ?
C12 O81 C15 117.3(8) . . ?
C64 C83 C26 108.2(6) . . ?
C6 C83 C26 132.7(6) . . ?
C6 C83 C64 118.9(6) . . ?
O40 C101 N15 128.1(6) . . ?
O40 C101 C26 125.3(6) . . ?
N15 C101 C26 106.6(6) . . ?
O29 C104 O44 126.7(7) . . ?
O29 C104 C10 124.1(7) . . ?
O44 C104 C10 109.2(5) . . ?
C5 O3 C2 119.5(6) . . ?
O3 C5 N15 108.6(6) . . ?
O4 C5 N15 122.4(7) . . ?
O4 C5 O3 129.0(7) . . ?
C41 C6 H6 120.6 . . ?
C83 C6 C41 118.9(6) . . ?
C83 C6 H6 120.6 . . ?
O8 C7 C27 125.8(7) . . ?
O8 C7 O12 125.8(7) . . ?
O12 C7 C27 108.1(6) . . ?
O44 C8 C1 107.8(9) . . ?
O44 C8 C14 110.3(9) . . ?
O44 C8 C16 102.5(9) . . ?
C14 C8 C1 110.9(10) . . ?
C16 C8 C1 115.8(13) . . ?
C16 C8 C14 109.2(12) . . ?
C8 C1 H1A 109.5 . . ?
C8 C1 H1B 109.5 . . ?
C8 C1 H1C 109.5 . . ?
H1A C1 H1B 109.5 . . ?
H1A C1 H1C 109.5 . . ?
H1B C1 H1C 109.5 . . ?
O12 C13 H13A 109.5 . . ?
O12 C13 H13B 109.5 . . ?
O12 C13 H13C 109.5 . . ?
H13A C13 H13B 109.5 . . ?
H13A C13 H13C 109.5 . . ?
H13B C13 H13C 109.5 . . ?
C8 C14 H14A 109.5 . . ?
C8 C14 H14B 109.5 . . ?
C8 C14 H14C 109.5 . . ?
H14A C14 H14B 109.5 . . ?
H14A C14 H14C 109.5 . . ?
H14B C14 H14C 109.5 . . ?
O81 C15 H15A 109.5 . . ?
O81 C15 H15B 109.5 . . ?
O81 C15 H15C 109.5 . . ?
H15A C15 H15B 109.5 . . ?
H15A C15 H15C 109.5 . . ?
H15B C15 H15C 109.5 . . ?
C8 C16 H16A 109.5 . . ?
C8 C16 H16B 109.5 . . ?
C8 C16 H16C 109.5 . . ?
H16A C16 H16B 109.5 . . ?
H16A C16 H16C 109.5 . . ?
H16B C16 H16C 109.5 . . ?
H3A C3 H3B 109.5 . . ?
H3A C3 H3C 109.5 . . ?
H3B C3 H3C 109.5 . . ?
C2 C3 H3A 109.5 . . ?
C2 C3 H3B 109.5 . . ?
C2 C3 H3C 109.5 . . ?
H4A C4 H4B 109.5 . . ?
H4A C4 H4C 109.5 . . ?
H4B C4 H4C 109.5 . . ?
C2 C4 H4A 109.5 . . ?
C2 C4 H4B 109.5 . . ?
C2 C4 H4C 109.5 . . ?
O3 C2 C3 108.3(7) . . ?
O3 C2 C4 102.2(7) . . ?
O3 C2 C9 110.2(7) . . ?
C4 C2 C3 108.8(8) . . ?
C9 C2 C3 115.1(9) . . ?
C9 C2 C4 111.4(9) . . ?
C2 C9 H9A 109.5 . . ?
C2 C9 H9B 109.5 . . ?
C2 C9 H9C 109.5 . . ?
H9A C9 H9B 109.5 . . ?
H9A C9 H9C 109.5 . . ?
H9B C9 H9C 109.5 . . ?

loop_
_geom_torsion_atom_site_label_1
_geom_torsion_atom_site_label_2
_geom_torsion_atom_site_label_3
_geom_torsion_atom_site_label_4
_geom_torsion
_geom_torsion_site_symmetry_1
_geom_torsion_site_symmetry_2
_geom_torsion_site_symmetry_3
_geom_torsion_site_symmetry_4
_geom_torsion_publ_flag
I7 C41 C74 C29 -179.9(6) . . . . ?
I7 C41 C6 C83 179.5(5) . . . . ?
O1 C12 O81 C15 -1.6(12) . . . . ?
C27 C12 O81 C15 176.5(8) . . . . ?
C27 C10 C26 C83 -118.2(7) . . . . ?
C27 C10 C26 C101 108.8(6) . . . . ?
C27 C10 C104 O29 -6.2(11) . . . . ?
C27 C10 C104 O44 173.9(6) . . . . ?
C27 C26 C83 C64 151.5(7) . . . . ?
C27 C26 C83 C6 -33.1(12) . . . . ?
C27 C26 C101 O40 25.3(10) . . . . ?
C27 C26 C101 N15 -154.5(6) . . . . ?
C12 C27 C10 C26 -110.0(7) . . . . ?
C12 C27 C10 C104 145.4(6) . . . . ?
C12 C27 C26 C10 106.9(7) . . . . ?
C12 C27 C26 C83 -142.4(7) . . . . ?
C12 C27 C26 C101 3.4(9) . . . . ?
C12 C27 C7 O8 118.8(9) . . . . ?
C12 C27 C7 O12 -56.4(8) . . . . ?
C10 C27 C12 O1 -33.2(10) . . . . ?
C10 C27 C12 O81 148.7(6) . . . . ?
C10 C27 C26 C83 110.7(8) . . . . ?
C10 C27 C26 C101 -103.5(6) . . . . ?
C10 C27 C7 O8 -99.7(10) . . . . ?
C10 C27 C7 O12 85.2(9) . . . . ?
C10 C26 C83 C64 -134.2(6) . . . . ?
C10 C26 C83 C6 41.2(11) . . . . ?
C10 C26 C101 O40 -40.3(10) . . . . ?
C10 C26 C101 N15 139.9(6) . . . . ?
N15 C64 C83 C26 -2.5(7) . . . . ?
N15 C64 C83 C6 -178.6(6) . . . . ?
C26 C27 C12 O1 -104.5(8) . . . . ?
C26 C27 C12 O81 77.4(7) . . . . ?
C26 C27 C10 C104 -104.7(7) . . . . ?
C26 C27 C7 O8 -25.6(12) . . . . ?
C26 C27 C7 O12 159.3(7) . . . . ?
C26 C10 C104 O29 -75.5(9) . . . . ?
C26 C10 C104 O44 104.6(7) . . . . ?
C26 C83 C6 C41 -174.1(7) . . . . ?
C29 C64 C83 C26 175.2(7) . . . . ?
C29 C64 C83 C6 -0.9(11) . . . . ?
C64 N15 C101 O40 -179.9(7) . . . . ?
C64 N15 C101 C26 -0.1(7) . . . . ?
C64 N15 C5 O3 -163.6(6) . . . . ?
C64 N15 C5 O4 16.9(11) . . . . ?
C64 C29 C74 C41 -0.3(12) . . . . ?
C64 C83 C6 C41 0.9(10) . . . . ?
C74 C29 C64 N15 177.8(7) . . . . ?
C74 C29 C64 C83 0.6(12) . . . . ?
C74 C41 C6 C83 -0.6(11) . . . . ?
C83 C26 C101 O40 178.4(7) . . . . ?
C83 C26 C101 N15 -1.4(7) . . . . ?
C101 N15 C64 C29 -175.9(7) . . . . ?
C101 N15 C64 C83 1.6(8) . . . . ?
C101 N15 C5 O3 29.8(10) . . . . ?
C101 N15 C5 O4 -149.7(8) . . . . ?
C101 C26 C83 C64 2.3(7) . . . . ?
C101 C26 C83 C6 177.8(7) . . . . ?
C104 O44 C8 C1 63.0(12) . . . . ?
C104 O44 C8 C14 -58.1(12) . . . . ?
C104 O44 C8 C16 -174.3(12) . . . . ?
C104 C10 C26 C27 112.2(6) . . . . ?
C104 C10 C26 C83 -6.0(9) . . . . ?
C104 C10 C26 C101 -138.9(6) . . . . ?
C5 N15 C64 C29 15.4(11) . . . . ?
C5 N15 C64 C83 -167.1(6) . . . . ?
C5 N15 C101 O40 -12.1(12) . . . . ?
C5 N15 C101 C26 167.7(6) . . . . ?
C5 O3 C2 C3 62.7(9) . . . . ?
C5 O3 C2 C4 177.4(8) . . . . ?
C5 O3 C2 C9 -64.1(10) . . . . ?
C6 C41 C74 C29 0.3(12) . . . . ?
C7 C27 C12 O1 110.3(8) . . . . ?
C7 C27 C12 O81 -67.8(7) . . . . ?
C7 C27 C10 C26 110.8(7) . . . . ?
C7 C27 C10 C104 6.1(10) . . . . ?
C7 C27 C26 C10 -111.7(7) . . . . ?
C7 C27 C26 C83 -1.0(11) . . . . ?
C7 C27 C26 C101 144.9(7) . . . . ?
C8 O44 C104 O29 3.4(13) . . . . ?
C8 O44 C104 C10 -176.7(8) . . . . ?
C13 O12 C7 C27 -174.4(11) . . . . ?
C13 O12 C7 O8 10.5(17) . . . . ?
C2 O3 C5 N15 -172.3(6) . . . . ?
C2 O3 C5 O4 7.2(12) . . . . ?

_shelx_res_file                  
;
TITL
CELL 1.54184 10.522454 10.522454 48.952185 90 90 90
ZERR 8 0.000151 0.000151 0.001566 0 0 0
LATT -1
SYMM 0.5-Y,0.5+X,0.75+Z
SYMM -X,-Y,0.5+Z
SYMM 0.5+Y,0.5-X,0.25+Z
SYMM 0.5+X,0.5-Y,0.25-Z
SYMM 0.5-X,0.5+Y,0.75-Z
SYMM +Y,+X,-Z
SYMM -Y,-X,0.5-Z

SFAC C H I N O
UNIT 192 224 8 8 72

L.S. 40
PLAN  20
TEMP 19.85
MORE -1
BOND $H
CONF
fmap 2
acta
SHEL 999 0.837
REM <HKL>G:/struct/olex2_fxm-5i(bio)/fxm-5i(bio).hkl</HKL>

WGHT    0.112100    2.002700
FVAR       2.97591
I7    3   -0.009105   -0.289892   -0.389608    11.00000    0.11719    0.06823 =
         0.05821   -0.02058    0.00228   -0.02831
O1    5   -0.321362   -0.971210   -0.465824    11.00000    0.04770    0.04738 =
         0.07001   -0.00525   -0.00820   -0.01061
C27   1   -0.226216   -0.788894   -0.444006    11.00000    0.03182    0.03584 =
         0.04269   -0.00285    0.00056   -0.00646
O29   5   -0.366862   -0.587108   -0.415624    11.00000    0.06586    0.06345 =
         0.03994   -0.00060    0.00695    0.00521
O40   5   -0.154339   -0.796655   -0.503155    11.00000    0.05179    0.04906 =
         0.04654   -0.01097    0.01006   -0.01789
O44   5   -0.431029   -0.513481   -0.456428    11.00000    0.07201    0.06333 =
         0.04266   -0.00787   -0.00482    0.03343
C12   1   -0.229457   -0.923239   -0.456264    11.00000    0.04360    0.03673 =
         0.04420    0.00686    0.00053   -0.00216
O8    5   -0.123210   -0.753249   -0.400691    11.00000    0.07591    0.06871 =
         0.05744    0.00948   -0.02021   -0.02815
C10   1   -0.311113   -0.692471   -0.456794    11.00000    0.03278    0.03823 =
         0.03748    0.00120   -0.00086   -0.00142
AFIX  13
H10   2   -0.358755   -0.720945   -0.472870    11.00000   -1.20000
AFIX   0
O12   5   -0.301720   -0.865588   -0.403381    11.00000    0.08240    0.07776 =
         0.04075    0.01267   -0.00524   -0.04093
N15   4   -0.021367   -0.626894   -0.494361    11.00000    0.03234    0.03466 =
         0.04110    0.00014    0.00744    0.00097
C26   1   -0.164635   -0.682605   -0.460414    11.00000    0.03121    0.03776 =
         0.03750    0.00314   -0.00145    0.00307
C29   1    0.075503   -0.439139   -0.469927    11.00000    0.04250    0.04267 =
         0.05468    0.00036    0.00593   -0.00475
AFIX  43
H29   2    0.129505   -0.417972   -0.484262    11.00000   -1.20000
AFIX   0
C41   1   -0.007406   -0.399193   -0.425025    11.00000    0.05073    0.04010 =
         0.04323   -0.01112   -0.00948   -0.00118
C64   1   -0.003647   -0.541727   -0.471808    11.00000    0.03308    0.03508 =
         0.04060    0.00430    0.00124    0.00162
C74   1    0.073589   -0.368014   -0.446430    11.00000    0.04405    0.03732 =
         0.06476    0.00296   -0.00367   -0.01006
AFIX  43
H74   2    0.127138   -0.298106   -0.444809    11.00000   -1.20000
AFIX   0
O81   5   -0.117526   -0.975248   -0.453628    11.00000    0.04919    0.04057 =
         0.08171    0.00356   -0.01154    0.00233
C83   1   -0.086882   -0.575909   -0.450841    11.00000    0.03091    0.03462 =
         0.04329    0.00196   -0.00252    0.00257
C101  1   -0.115924   -0.712932   -0.488856    11.00000    0.03458    0.03242 =
         0.04261    0.00169   -0.00072    0.00002
C104  1   -0.372156   -0.592431   -0.440264    11.00000    0.02715    0.04035 =
         0.04389   -0.00450    0.00596   -0.00250
O3    5    0.015425   -0.689594   -0.537410    11.00000    0.03743    0.05715 =
         0.04479   -0.00730    0.00873   -0.00432
O4    5    0.171324   -0.588368   -0.514521    11.00000    0.03953    0.06190 =
         0.06549   -0.00424    0.01210   -0.00956
C5    1    0.068594   -0.631119   -0.516406    11.00000    0.03466    0.04318 =
         0.05028    0.00654    0.00773    0.00172
C6    1   -0.088182   -0.504316   -0.427042    11.00000    0.04495    0.03903 =
         0.03779    0.00187    0.00210   -0.00756
AFIX  43
H6    2   -0.141853   -0.525866   -0.412677    11.00000   -1.20000
AFIX   0
C7    1   -0.209680   -0.795929   -0.413312    11.00000    0.04765    0.04122 =
         0.04520    0.00619   -0.00912   -0.00876
C8    1   -0.496293   -0.398045   -0.446047    11.00000    0.08525    0.06874 =
         0.07121   -0.01061   -0.00686    0.03210
C1    1   -0.394601   -0.311184   -0.432993    11.00000    0.10514    0.05000 =
         0.13501   -0.01451    0.03278    0.00759
AFIX 137
H1A   2   -0.365420   -0.348452   -0.416228    11.00000   -1.50000
H1B   2   -0.430898   -0.229258   -0.429306    11.00000   -1.50000
H1C   2   -0.324321   -0.301889   -0.445337    11.00000   -1.50000
AFIX   0
C13   1   -0.310518   -0.874681   -0.374067    11.00000    0.16640    0.15799 =
         0.04234    0.02237   -0.01033   -0.08355
AFIX 137
H13A  2   -0.390967   -0.911095   -0.369140    11.00000   -1.50000
H13B  2   -0.303306   -0.791405   -0.366209    11.00000   -1.50000
H13C  2   -0.243141   -0.927600   -0.367327    11.00000   -1.50000
AFIX   0
C14   1   -0.597931   -0.434514   -0.425142    11.00000    0.06902    0.11666 =
         0.09578   -0.00662    0.01890    0.03413
AFIX 137
H14A  2   -0.659384   -0.489294   -0.433594    11.00000   -1.50000
H14B  2   -0.639404   -0.359138   -0.418615    11.00000   -1.50000
H14C  2   -0.558815   -0.478005   -0.410092    11.00000   -1.50000
AFIX   0
C15   1   -0.103856   -1.103866   -0.462470    11.00000    0.08168    0.05268 =
         0.12400    0.00070    0.00309    0.01708
AFIX 137
H15A  2   -0.157610   -1.118569   -0.477997    11.00000   -1.50000
H15B  2   -0.127807   -1.160151   -0.447920    11.00000   -1.50000
H15C  2   -0.016963   -1.119333   -0.467436    11.00000   -1.50000
AFIX   0
C16   1   -0.559234   -0.347338   -0.471085    11.00000    0.18182    0.13032 =
         0.08350    0.01344   -0.00818    0.10048
AFIX 137
H16A  2   -0.495672   -0.319823   -0.483850    11.00000   -1.50000
H16B  2   -0.612450   -0.276724   -0.466253    11.00000   -1.50000
H16C  2   -0.610083   -0.412836   -0.479264    11.00000   -1.50000
AFIX   0
C3    1    0.196990   -0.813567   -0.552985    11.00000    0.07091    0.05843 =
         0.07606   -0.00670    0.00643    0.01888
AFIX 137
H3A   2    0.257874   -0.769988   -0.541780    11.00000   -1.50000
H3B   2    0.238707   -0.847169   -0.568860    11.00000   -1.50000
H3C   2    0.159613   -0.881881   -0.542767    11.00000   -1.50000
AFIX   0
C4    1   -0.000053   -0.790729   -0.579659    11.00000    0.09124    0.09510 =
         0.05859   -0.01674    0.00881   -0.02201
AFIX 137
H4A   2   -0.026700   -0.867430   -0.570718    11.00000   -1.50000
H4B   2    0.039399   -0.811439   -0.596772    11.00000   -1.50000
H4C   2   -0.072598   -0.737465   -0.582874    11.00000   -1.50000
AFIX   0
C2    1    0.093861   -0.721326   -0.561759    11.00000    0.05235    0.04761 =
         0.05022   -0.00736    0.01594   -0.00215
C9    1    0.140329   -0.602632   -0.575124    11.00000    0.11664    0.05188 =
         0.06240    0.00048    0.03294   -0.01231
AFIX 137
H9A   2    0.072745   -0.541420   -0.575774    11.00000   -1.50000
H9B   2    0.168015   -0.621577   -0.593361    11.00000   -1.50000
H9C   2    0.210117   -0.568543   -0.564836    11.00000   -1.50000
AFIX   0
HKLF 4

REM
REM R1 =  0.0614 for    4332 Fo > 4sig(Fo)  and  0.0679 for all    4801 data
REM    324 parameters refined using      0 restraints

END

WGHT      0.1121      2.0027

REM Highest difference peak  1.042,  deepest hole -0.775,  1-sigma level  0.100
Q1    1  -0.0752 -0.2355 -0.3955  11.00000  0.05    1.04
Q2    1  -0.0623 -0.3561 -0.3884  11.00000  0.05    0.95
Q3    1   0.0619 -0.2327 -0.3898  11.00000  0.05    0.75
Q4    1   0.0546 -0.3446 -0.3951  11.00000  0.05    0.54
Q5    1  -0.4509 -0.2873 -0.4778  11.00000  0.05    0.50
Q6    1  -0.0087 -0.2948 -0.4092  11.00000  0.05    0.48
Q7    1  -0.0189 -0.3388 -0.4366  11.00000  0.05    0.35
Q8    1  -0.0545 -0.3467 -0.4327  11.00000  0.05    0.35
Q9    1  -0.0107 -0.2814 -0.3695  11.00000  0.05    0.32
Q10   1  -0.1377 -0.8232 -0.4045  11.00000  0.05    0.31
Q11   1  -0.3667 -0.4813 -0.4625  11.00000  0.05    0.30
Q12   1  -0.2085 -0.8054 -0.6099  11.00000  0.05    0.29
Q13   1   0.0589 -0.3542 -0.4306  11.00000  0.05    0.28
Q14   1  -0.5777 -0.3845 -0.4496  11.00000  0.05    0.28
Q15   1  -0.2256 -0.9176 -0.4056  11.00000  0.05    0.27
Q16   1  -0.5441 -0.1417 -0.4020  11.00000  0.05    0.27
Q17   1  -0.4335 -0.2668 -0.4024  11.00000  0.05    0.27
Q18   1  -0.0054 -0.4333 -0.4320  11.00000  0.05    0.26
Q19   1  -0.2625 -0.7263 -0.4564  11.00000  0.05    0.26
Q20   1  -0.1132 -0.8941 -0.6053  11.00000  0.05    0.26
;
_shelx_res_checksum              83396
_olex2_submission_special_instructions 'No special instructions were received'
